# Supplementary material for: Abnormal ERV Expression and Its Clinical Relevance in Colon Cancer
Source: Genes (Basel). 2025 Aug 21;16(8):988. doi: 10.3390/genes16080988 (PMC12385626; doi:10.3390/genes16080988)
Supplement: Supplementary file 1 [file genes-16-00988-s001.zip]

Archive with 1 entries (1 files):
- genes-3757981-supplementary.pdf
